# Supplementary material for: Community intervention programmes with people affected by leprosy: Listening to the voice of professionals
Source: PLoS Negl Trop Dis. 2022 Mar 28;16(3):e0010335. doi: 10.1371/journal.pntd.0010335 (PMC8989298; doi:10.1371/journal.pntd.0010335)
Supplement: S1 Table — (ZIP) [file pntd.0010335.s001.zip]

Archive with 3 entries (3 files):
- PACE Corrected/S1_Table.tif
- PACE Corrected/S1_Table.tif
- PACE Corrected/S1_Table.tif
